# Supplementary material for: Prospective evaluation of NGS-based liquid biopsy in untreated late stage non-squamous lung carcinoma in a single institution
Source: J Transl Med. 2020 Feb 17;18:87. doi: 10.1186/s12967-020-02259-2 (PMC7027049; doi:10.1186/s12967-020-02259-2)
Supplement: Supplementary file 2 — Additional file 2. Table of mutations detected by the respective panels. [file 12967_2020_2259_MOESM2_ESM.xlsx]

## Sheet: Liquid Biopsy
Patient	Method	Gene	Mutation	Mutation_DNA	RefSeq	Allele_Frequency	COSMIC
#1	Foundation Liquid	APC	p.T2289S
#1	Foundation Liquid	KRAS	p.G12V			0.0057
#1	Oncomine cfTNA	KRAS	p.G12V	c.35G>T	NM_033360.3	0.0032	COSM520
#10	Foundation Liquid	BRCA2	p.K3326*
#11	Foundation Liquid	CHEK2	p.T383A			0.242
#11	Foundation Liquid	MET	exon 14 splice site (2888-5_2907>G)			0.029
#11	Foundation Liquid	TP53	p.R175H			0.0023
#11	Foundation Liquid	TP53	p.R273C			0.0016
#11	Foundation Liquid	TP53	p.Y234C			0.036
#11	Oncomine cfTNA	TP53	p.Y234C	c.701A>G	NM_000546.5	0.0248	COSM10725
#11	Oncomine cfTNA	TP53	p.R175H	c.524G>A	NM_000546.5	0.0015	COSM10648
#12	Oncomine cfTNA	ERBB2	p.Y772_A775dup	c.2324_2325insATACGTGATGGC	NM_004448.3	0.0036	COSM20959
#13	Foundation Liquid	ATM	splice site 3077+1G>A			0.0024
#13	Foundation Liquid	SMO	p.A30T
#13	Foundation Liquid	STK11	p.Y246*			0.01
#13	Oncomine cfTNA	ERBB2	p.Y772_A775dup	c.2324_2325insATACGTGATGGC	NM_004448.3	0.0189	COSM20959
#14	Foundation Liquid	CDH1	p.G81D
#14	Foundation Liquid	KRAS	p.G12A			0.0098
#14	Foundation Liquid	STK11	p.E256*			0.012
#14	Oncomine cfTNA	KRAS	p.G12A	c.35G>C	NM_033360.3	0.005	COSM522
#15	Foundation Liquid	APC	p.P2680A
#15	Foundation Liquid	EGFR	p.E746_A750del			0.349
#15	Foundation Liquid	EGFR	amplification
#15	Foundation Liquid	EGFR	rearrangement
#15	Foundation Liquid	TP53	splice site 672+1G>T			0.025
#15	Oncomine cfTNA	EGFR	p.E746_A750del	c.2235_2249delGGAATTAAGAGAAGC	NM_005228.4	0.4326	COSM6223
#16	Foundation Liquid	CDKN2A p16INK4a	p.D108G			0.116
#16	Foundation Liquid	CHEK2	p.S228G
#16	Foundation Liquid	EGFR	p.E746_A750del			0.273
#16	Foundation Liquid	TP53	p.S241F			0.169
#16	Oncomine cfTNA	EGFR	p.E746_A750del	c.2236_2250delGAATTAAGAGAAGCA	NM_005228.4	0.2566	COSM6225
#17	Foundation Liquid	AR	p.D880H
#17	Foundation Liquid	KRAS	p.G12C			0.043
#17	Foundation Liquid	MDM2	amplification
#17	Oncomine cfTNA	KRAS	p.G12C	c.34G>T	NM_033360.3	0.0436	COSM516
#18	Foundation Liquid	KRAS	p.G12V			0.024
#18	Foundation Liquid	MTOR	p.M2432I
#18	Foundation Liquid	TP53	p.R65*			0.019
#18	Oncomine cfTNA	KRAS	p.G12V	c.35G>T	NM_033360.3	0.0151	COSM520
#19	Foundation Liquid	BRCA2	p.K3326*
#19	Foundation Liquid	MET	p.T301A
#19	Foundation Liquid	SMO	p.L221fs*6
#19	Oncomine cfTNA	TP53	p.R249S	c.747G>T	NM_000546.5	0.0007	COSM10817
#2	Foundation Liquid	CDKN2A p16INK4a	p.P48R			0.03
#2	Foundation Liquid	KRAS	p.G12D			0.155
#2	Foundation Liquid	NF1	p.F1347fs*26			0.112
#2	Foundation Liquid	TP53	splice site 783-1_802del21			0.138
#2	Oncomine cfTNA	KRAS	p.G12D	c.35G>A	NM_033360.3	0.2045	COSM521
#20	Foundation Liquid	EGFR	p.L747_T751del			0.0077
#20	Foundation Liquid	TP53	p.R249K			0.0025
#20	Oncomine cfTNA	EGFR	p.L747_T751del	c.2240_2254delTAAGAGAAGCAACAT	NM_005228.4	0.0094	COSM12369
#20	Oncomine cfTNA	TP53	p.R249K	c.746G>A	NM_000546.5	0.0058	COSM129833
#21	Foundation Liquid	AR	p.L272F
#21	Foundation Liquid	BRCA1	p.S889F
#21	Foundation Liquid	KRAS	p.G12S			0.477
#21	Foundation Liquid	MDM2	amplification
#21	Foundation Liquid	MDM2	rearrangement
#21	Oncomine cfTNA	KRAS	p.G12S	c.35G>T	NM_033360.3	0.4741	COSM517
#22	Foundation Liquid	ALK	p.S1481F
#22	Foundation Liquid	CHEK2	p.Q330H
#22	Foundation Liquid	EGFR	p.A147T
#22	Foundation Liquid	FGFR1	p.S353F
#22	Foundation Liquid	TP53	p.C277Y			0.0017
#22	Oncomine cfTNA	TP53	p.R248W	c.742C>T	NM_000546.5	0.0013	COSM10656
#22	Oncomine cfTNA	TP53	p.C277Y	c.830G>A	NM_000546.5	0.0017	COSM6191224
#23	Foundation Liquid	AR	p.P392S
#23	Foundation Liquid	ATM	p.V2757M
#23	Foundation Liquid	TP53	p.Q100*			0.0074
#24	Foundation Liquid	CHEK2	p.S140N
#24	Foundation Liquid	RB1	p.R579*			0.016
#3	Foundation Liquid	CD274	p.D215E
#3	Foundation Liquid	NF1	splice site 2991-1G>A			0.031
#3	Foundation Liquid	TP53	p.P190L			0.048
#3	Oncomine cfTNA	MAP2K1	p.E203K	c.607G>A	NM_002755.3	0.0022	COSM232755
#4	Foundation Liquid	APC	p.R1742H
#4	Oncomine cfTNA	MET	p.T1010I	c.3029C>T	NM_001127500.2	0.6118	COSM707
#5	Foundation Liquid	BRCA2	p.T2968A
#6	Foundation Liquid	MET	rearrangement
#6	Foundation Liquid	PTPN11	p.I476T
#6	Foundation Liquid	TP53	p.R273H			0.02
#6	Oncomine cfTNA	TP53	p.R273H	c.818G>A	NM_000546.5	0.0217	COSM10660
#7	Foundation Liquid	NF1	p.Q83fs*1			0.0016
#7	Foundation Liquid	PTPN11	p.V428M			0.038
#7	Oncomine cfTNA	EGFR	p.G719A	c.2156G>C	NM_005228.4	0.0024	COSM6239
#7	Oncomine cfTNA	MAP2K1	p.E203K	c.607G>A	NM_002755.3	0.0035	COSM232755
#8	Foundation Liquid	CDKN2A p16INK4a	p.A36fs*9			0.015
#8	Foundation Liquid	ERBB2	amplification			0.023
#8	Foundation Liquid	MAP2K1	p.K57N			0.023
#8	Foundation Liquid	TERT	promoter -124C>T			0.023
#8	Foundation Liquid	TP53	p.P98L			0.0014
#8	Foundation Liquid	TP53	p.R273P			0.056
#8	Oncomine cfTNA	MAP2K1	p.K57N	c.171G>T	NM_002755.3	0.0274	COSM1235478
#8	Oncomine cfTNA	TP53	p.R273P	c.818G>C	NM_000546.5	0.061	COSM43896
#9	Foundation Liquid	APC	p.Q445E
#9	Foundation Liquid	ATM	splice site 7927+2T>A			0.275
#9	Foundation Liquid	ATM	p.K1964E
#9	Foundation Liquid	NRAS	p.G12C			0.542
#9	Foundation Liquid	TP53	p.K292*			0.521
#9	Oncomine cfTNA	NRAS	p.G12C	c.34G>T	NM_002524.4	0.548	COSM562

## Sheet: Tissue NGS
Patient	Method	Gene	Mutation	Mutation_DNA	RefSeq	Allele_Frequency	COSMIC
#1	Hotspot V2	KRAS	G12V	c.35G>T	NM_033360.3	0.4255	COSM520
#1	Hotspot V2	TP53	R181P	c.540G>C	NM_000546.5	0.4802	COSM45046
#2	Hotspot V2	KRAS	G12D	c.35G>A	NM_033360.3	0.3659	COSM521
#4	Hotspot V2	MET	T1010I	c.3029C>T	NM_001127500.2	0.4963	COSM707
#4	Hotspot V2	ATM	T1743S	c.5227A>T	NM_000051.3	0.197
#4	Hotspot V2	TP53	G245V	c.734G>T	NM_000546.5	0.0936	COSM11196
#4	Hotspot V2	APC	P1442L	c.4298C>T	NM_000038.5	0.075
#5	Hotspot V2	TP53	H179Y	c.533C>T	NM_000546.5	0.4086	COSM129848
#6	Hotspot V2	TP53	R273H	c.818G>A	NM_000546.5	0.5278	COSM10660
#9	Hotspot V2	NRAS	G12C	c.34G>T	NM_002524.4	0.684	COSM562
#9	Hotspot V2	TP53	K292*	c.874A>T	NM_000546.5	0.3968	COSM44894
#12	Hotspot V2	EGFR	L747_A750>P		NM_005228.3	0.348	COSM24572
#16	Hotspot V2	EGFR	E746_A750del	c.2236_2250delGAATTAAGAGAAGCA	NM_005228.3	0.2111	COSM6225
#16	Hotspot V2	CDKN2A	D108G	c.323A>G	NM_001195132.1	0.105	COSM1638187
#16	Hotspot V2	TP53	S241F	c.722C>T	NM_000546.5	0.0742	COSM10812
#17	Hotspot V2	KRAS	G12C	c.34G>T	NM_033360.3	0.22	COSM516
#18	Hotspot V2	KRAS	G12V	c.35G>T	NM_033360.3	0.1509	COSM520
#20	Hotspot V2	EGFR	L747_T751del	c.2240_2254delTAAGAGAAGCAACAT	NM_005228.3	0.6576	COSM12369
#21	Hotspot V2	KRAS	G12S	c.34G>A	NM_033360.3	0.762	COSM517
